# Supplementary material for: Long-Term Pioglitazone Treatment Has No Significant Impact on Microglial Activation and Tau Pathology in P301S Mice
Source: Int J Mol Sci. 2023 Jun 14;24(12):10106. doi: 10.3390/ijms241210106 (PMC10298936; doi:10.3390/ijms241210106)
Supplement: Supplementary file 1 [file ijms-24-10106-s001.zip]

Archive with 1 entries (1 files):
- ijms-2381530-supplementary.pdf
